# Supplementary material for: Genome-wide and phenome-wide analysis of ideal cardiovascular health in the VA Million Veteran Program
Source: PLoS One. 2022 May 25;17(5):e0267900. doi: 10.1371/journal.pone.0267900 (PMC9132265; doi:10.1371/journal.pone.0267900)
Supplement: S1 File — (XLSX) [file pone.0267900.s001.xlsx]

## Sheet: Contents
	Supplemental Table 1	Study Population for Each Analysis in the Million Veteran Program
	Supplemental Table 2	American Heart Association Ideal Health Categories
	Supplemental Table 3	Discovery Cohort Proportion of Participants in Ideal Health Categories
	Supplemental Table 4	Discovery Cohort Sample Characteristics By Race/Sex Groups
	Supplemental Table 5	Ideal Health Score (IHS) Meta-Analysis & Ethnicity-specific GWAS Results
	Supplemental Table 6	Ideal Health Score (IHS) Sensitivity Analysis Removing Participants with CVD at Baseline
	Supplemental Table 7	Binary Ideal Health (BIH) Meta-Analysis & Ethnicity-specific GWAS Results
	Supplemental Table 8	Clinical Ideal Health Score (IHS) Meta-Analysis & Ethnicity-specific GWAS Results
	Supplemental Table 9	Clinical Binary Ideal Health (BIH) Meta-Analysis & Ethnicity-specific GWAS Results
	Supplemental Table 10	Behavioral Ideal Health Score (IHS) Meta-Analysis & Ethnicity-specific GWAS Results
	Supplemental Table 11	Behavioral Binary Ideal Health (BIH) Meta-Analysis & Ethnicity-specific GWAS Results
	Supplemental Table 12	SNP/Gene Associations for 17 Significant Ideal Health Score (IHS) Loci
	Supplemental Table 13	Ideal Health Score PRS PheWAS Results in MVP vs UKB cohorts
	Supplemental Table 14	Ideal Health Score PRS and 17 Individual SNPs PheWAS Results in MVP African Americans only
	Supplemental Table 15	Ideal Health Score PRS and 17 Individual SNPs PheWAS Results in MVP Hispanics only
	Supplemental Table 16	Ideal Health Score 17 Individual SNP PheWAS Results in MVP Meta-analysis
	Supplemental Table 17	Logistic Regression Analysis of CVD and Mortality Outcomes in the Discovery GWAS cohort
	Supplemental Table 18	Cox Regression and competing risk analysis in the Discovery GWAS cohort
	Supplemental Table 19	Two-Sample Mendelian Randomization: Inverse-variance weighted, Egger regression, MR-PRESSO
	Supplemental Table 20	Ideal Health Score PRS and 17 Individual SNPs PheWAS Results in MVP European Americans only

## Sheet: 1 Study Design
Supplemental Table 1: Study Population for Each Analysis in the Million Veteran Program
	Genotyping Freeze		March 2017 Genetic Data Freeze		August 2018 Genetic Data Freeze*		September 2020 Genetic Data Freeze
	Completed Survey Used to Define Ideal Health Status		Yes	No	Yes	No	Yes	No
GWAS	Discovery GWAS Cohort		x
	Replication Cohort		x**		x
PheWAS	Non-Discovery GWAS Cohort		x**	x	x	x	x	x
Logistic Regression and Cox Analyses	PRS	Discovery GWAS Cohort	x
		Non-discovery non-replication GWAS cohort	x**	x	x	x
	Ideal CVH (Require survey)	Discovery GWAS Cohort	x
		Non-discovery GWAS cohort	x**		x
*excludes individuals who were in March 2017 Genetic Data Freeze
**MVP surveys can be completed by participants at any time so only includes people who completed the lifestyle survey after the phenotype data freeze for the Discovery GWAS
bold and italicized indicates dataset that was used for primary analysis
GWAS = genome-wide association study; PheWAS = phenome-wide association study; PRS = polygenic risk score; CVH = cardiovascular health

## Sheet: 2 Ideal Health Categories
Supplemental Table 2: American Heart Association Ideal Health Categories
Components	Poor Health	Intermediate Health	Ideal Health
Total Cholesterol	≥ 240 mg/dL	200-239 mg/dL or treated to goal	<200 mg/dL untreated
Blood Pressure	SBP ≥ 140 or DBP ≥ 90 mmHg	SBP 120-139 or DBP 80-89 mmHg or treated to goal	<120/<80 mmHg untreated
Plasma Glucose	≥ 126 mg/dL	100-125 mg/dL or treated to goal	< 100 mg/dL untreated
Current Smoking	Current	Former	Never
Body Mass Index	≥ 30 kg/m2	25-29.9 kg/m2	<25 kg/m2
Physical Activity	None	1-149 min/wk moderate intensity	≥ 150 min/wk moderate intensity ≥ 75 min/wk vigorous intensity
		1-74 min/wk vigorous intensity	≥ 150 min/wk moderate + vigorous
		1-149 min/wk moderate + vigorous
Health Diet Score	0-1 components	2-3 components	4 components
SBP = systolic blood pressure, DBP = diastolic blood pressure

## Sheet: 3 Discovery Cohort IHS Category
Supplemental Table 3: Discovery Cohort Proportion of Participants in Ideal Health Categories
Component	Discovery Cohort Participants, n(%)
	Poor Health	Intermediate Health	Ideal Health
Total Cholesterol	13,354 (9.4)	95,822 (67.3)	33,228 (23.3)
Blood Pressure	30,592 (21.5)	99,048 (69.6)	12,764 (8.9)
Plasma Glucose	30,214 (21.2)	58,360 (41.0)	53,830 (37.8)
Smoking Status	25,858 (18.2)	79,174 (55.6)	37,372 (26.2)
Body Mass Index	55,192 (38.8)	58,707 (41.2)	28,505 (20.0)
Physical Activity	105,404 (74.0)	31,500 (22.1)	5500 (3.9)
Health Diet Score	72,687 (51.0)	69,159 (48.6)	558 (0.4)

## Sheet: 4 Sample Characteristics Ethn
Supplemental Table 4: Discovery GWAS Cohort Sample Characteristics By Race/Sex Groups
Clinical Characteristic	Discovery Participant - Mean (SD)
	EUR Males	AFR Males	HIS Males	EUR Females	AFR Females	HIS Females
N	111383	14343	6225	7746	2152	555
Age (years)	67.4 (10.5)	62.1 (9.9)	61.9 (12.1)	56.4 (12.5)	52.9 (10.1)	50.2 (13.6)
Body Mass Index (kg/m2)	29.2 (5.4)	29.6 (5.7)	29.8 (5.4)	29.5 (6.8)	30.8 (6.2)	29.4 (5.8)
Ideal Clinical Health (n, %)	13186 (11.8%)	1655 (11.5%)	802 (12.9%)	1842 (23.8%)	546 (25.4%)	203 (36.6%)
Ideal Clinical Health Score (0-6)	3.16 (1.14)	3.07 (1.18)	3.11 (1.22)	3.57 (1.29)	3.54 (1.33)	3.84 (1.40)
Ideal Behavioral Health (n, %)	14392 (12.9%)	1258 (8.8%)	757 (12.2%)	1242 (16.0%)	247 (11.5%)	98 (17.7%)
Ideal Behavioral Health Score (0-6)	2.21 (1.13)	2.01 (1.09)	2.17 (1.14)	2.26 (1.18)	2.13 (1.09)	2.36 (1.17)
BIH (n, %)	4504 (4.0%)	335 (2.3%)	242 (3.9%)	702 (9.1%)	154 (7.2%)	81 (14.6%)
IHS (0-12)	5.37 (1.74)	5.08 (1.71)	5.27 (1.78)	5.83 (1.94)	5.68 (1.89)	6.2 (2.04)
Plasma Glucose, mg/dL	114.0 (35.4)	114.1 (38.4)	117.4 (39.5)	103.5 (29.6)	104 (31.6)	102.2 (29.7)
Systolic Blood Pressure, mmHg	131.2 (11.4)	132.8 (11.5)	131.1(11.3)	127.1 (11.9)	128.7 (11.6)	124.3 (11.7)
Diastolic Blood Pressure, mmHg	75.5 (7.6)	78.6 (7.6)	76.5 (7.6)	75.0 (7.4)	77.7 (7.3)	75.0 (7.2)
Total Cholesterol, mg/dL	180.7 (41.3)	185.9 (43.7)	187 (42.7)	208.2 (43.5)	202.5 (43.6)	207.3 (41.0)
EUR = European American; AFR = African American; HIS = Hispanic American; SD = Standard deviation; CV = cardiovascular; GWAS = genome-wide association study
BIH = Binary Ideal Health (IHS ≥ 9); IHS = Ideal Health Score

## Sheet: 5 IHS Ethn
Supplemental Table 5: Ideal Health Score (IHS) Meta-Analysis & Ethnicity-specific GWAS Results
Gene Region	SNP(chr:pos:OA:EA)	Meta-analysis			AFR			EUR			HIS
		EAF	BETA	P	EAF	BETA	P	EAF	BETA	P	EAF	BETA	P
CELSR2/PSRC1	1:109817590:G:T	0.222	0.055	8.21e-12	0.251	0.06	0.007	0.218	0.057	2.46e-10	0.206	0.02	0.59
PCSK9	1:55505647:G:T	0.014	0.196	1.09e-11	0.003	0.585	0.001	0.016	0.189	2.62e-10	0.01	0.095	0.544
FAM5C	1:190306342:A:G	0.585	0.04	4.48e-08	0.596	0.038	0.064	0.577	0.04	4.26e-07	0.698	0.035	0.327
TMEM18	2:638838:G:GTTT	0.779	-0.054	6.05e-10	0.822	-0.041	0.124	0.771	-0.056	4.72e-09	0.805	-0.057	0.166
ABCG8	2:44096402:G:A	0.765	0.052	6.31e-09	0.94	0.065	0.154	0.737	0.051	4.52e-08	0.827	0.062	0.163
ADH1B	4:100239319:T:C	0.963	-0.114	1.27e-09	0.989	-0.006	0.95	0.961	-0.127	2.91e-10	0.932	-0.038	0.546
LINGO2	9:28415512:T:C	0.29	0.045961	1e-09	0.18	0.078875	0.001668	0.316929	0.043159	1.24e-07	0.258	0.041134	0.246
ABO	9:136151806:T:C	0.206	-0.05	4.19e-09	0.135	-0.034	0.221	0.218	-0.053	6.16e-09	0.177	-0.02	0.622
TCF7L2	10:114758349:T:C	0.2918	-0.071365	7.01e-22	0.295	-0.061857	0.002907	0.29	0.070589	5.35e-18	0.27	0.111938	0.00126
MTNR1B	11:92672021:G:T	0.367	-0.045	2.08e-09	0.623	-0.044	0.04	0.335	-0.044	5.16e-08	0.315	-0.05	0.152
FTO	16:53800954:T:C	0.368	-0.083	5.67e-30	0.103	-0.081	0.011	0.409	-0.083	6.57e-27	0.281	-0.097	0.006
NFAT5	16:69663519:T:C	0.387	0.05	1.47e-11	0.229	0.031	0.188	0.412	0.049	6.24e-10	0.347	0.097	0.004
KANSL1/GOSR2	17:44574284:GA:G	0.259	0.051	3.75e-08	0.103	0.095	0.029	0.285	0.048	7.6e-07	0.174	0.076	0.119
MC4R	18:57811982:G:A	0.184	-0.059	4.01e-10	0.052	-0.151	0.004	0.206	-0.054	4.73e-08	0.123	-0.126	0.012
APOC1/APOE	19:45413233:G:T	0.083	0.096	4.26e-15	0.11	0.136	8.36e-06	0.081	0.089	5.93e-11	0.049	0.072	0.322
LDLR	19:11191197:G:A	0.118	0.082	4.67e-15	0.135	0.106	0.000204	0.117	0.077	3.27e-11	0.107	0.114	0.027
PLCG1	20:39760448:C:G	0.518	-0.044	3.28e-10	0.773	-0.003	0.904	0.48	-0.048	1.61e-10	0.565	-0.044	0.158
EUR = European American; AFR = African American; HIS = Hispanic American; chr = chromosome; pos = position; OA = other allele; EA = effect allele; EAF = effect allele frequency; P = p-value; GWAS = genome-wide association study;
bold indicates that result was genome-wide significant (p<5E-08)

## Sheet: 6 IHS Sensitivity 
Supplemental Table 6: Ideal Health Score (IHS) Sensitivity Analysis Removing Participants with CVD at Baseline
SNP (chr:pos:OA:EA)	Full Discovery (N = 142,404)				Sensitivity Analysis Removing CVD (N = 98,741)			Beta Comparison
	EAF	BETA	SE	P	BETA	SE	P	Discovery	Sensitivity
1:109817590:G:T	0.22	0.055402	0.01	8.21e-12	0.0523697	0.01	3.52e-08	0.055402	0.0523697
1:190306342:A:G	0.58	0.04	0.01	4.48e-08	0.0365729	0.01	2.2e-05	0.04	0.0365729
1:55505647:G:T	0.01	0.196341	0.03	1.09e-11	0.20208	0.03	1.18e-09	0.196341	0.20208
2:44096402:G:A	0.76	0.051671	0.01	6.31e-09	0.0501341	0.01	1.54e-06	0.051671	0.0501341
2:638838:G:GTTT	0.78	0.054185	0.01	6.05e-10	0.0513601	0.01	5.07e-07	0.054185	0.0513601
4:100239319:T:C	0.96	0.113747	0.02	1.27e-09	0.11895	0.02	5.86e-08	0.113747	0.11895
9:136151806:T:C	0.21	-0.049922	0.01	4.19e-09	-0.0456632	0.01	4.17e-06	-0.049922	-0.0456632
9:28414625:C:T	0.29	-0.045961	0.01	1.21e-09	-0.0480086	0.01	5.57e-08	-0.045961	-0.0480086
10:114754784:T:C	0.3	-0.068766	0.01	2.26e-20	-0.0722109	0.01	1.72e-16	-0.068766	-0.0722109
11:92672021:G:T	0.37	-0.044503	0.01	2.08e-09	-0.0255012	0.01	0.0033	-0.044503	-0.0255012
16:53800954:T:C	0.37	-0.083205	0.01	5.67e-30	-0.0775035	0.01	6.73e-20	-0.083205	-0.0775035
16:69663519:T:C	0.39	0.049966	0.01	1.47e-11	0.0400536	0.01	3.02e-06	0.049966	0.0400536
17:44574284:GA:G	0.26	0.05143	0.01	3.75e-08	0.0564372	0.01	1.51e-07	0.05143	0.0564372
18:57811982:G:A	0.18	-0.059286	0.01	4.01e-10	-0.0462854	0.01	3.27e-05	-0.059286	-0.0462854
19:11191197:G:A	0.12	0.082113	0.01	4.67e-15	0.0983104	0.01	1.02e-15	0.082113	0.0983104
19:45413233:G:T	0.08	0.09606	0.01	4.26e-15	0.119942	0.01	6.71e-17	0.09606	0.119942
20:39760448:C:G	0.52	-0.043868	0.01	3.28e-10	-0.0407776	0.01	6.37e-07	-0.043868	-0.0407776
chr = chromosome; pos = position; OA = other allele; EA = effect allele; EAF = effect allele frequency; P = p-value; CVD = cardiovascular disease

## Sheet: 7 BIH
Supplemental Table 7: Binary Ideal Health (BIH) Meta-Analysis & Ethnicity-specific GWAS Results
Gene	SNP(chr:pos:OA:EA)	Meta-analysis			AFR			EUR			HIS
		EAF	OR	P	EAF	OR	P	EAF	OR	P	EAF	OR	P
SLC9C1	3:111863263:G:A	0.001	6.5	2.81e-08	0.003	6.99	1.09e-08	0.000195	0.129	0.412
ITGA1	5:52101699:G:A	0.001	4.567	2.77e-09				0.001	4.838	2.05e-09	0.001	1.737	0.608
CAST	5:96082205:A:T	0.001	4.096	4.11e-08				0.001	4.096	4.11e-08
SFRP4	7:37947084:C:G	0.002	3.186	1.48e-08	0.012	3.36	7.09e-09	0.000186	1.03	0.976
ZFAT	8:135617675:G:A	0.001	9.331	2.38e-08				0.001	9.331	2.38e-08
13q12.2	13:28399055:G:A	0.002	3.496	4.61e-08	0.001	0.08	0.631459	0.002	3.488	7.65e-08	0.001	4.928	0.249
SNORD112	16:50540283:A:T	0.001	4.747	1.02e-08	0.007	4.766	1.91e-08	9.4e-05	4.334	0.27
RAB12/ MTCL1	18:8610370:G:A	0.003	3.123	9.72e-10	0.017	3.163	1.78e-09	0.001	2.486	0.261
LOC284294	18:61894012:G:C	0.023	1.576	3.02e-09	0.176	1.53	4.16e-07	0.002	1.661	0.045	0.018	2.048	0.01
MOB3A	19:2078714:C:T	0.002	3.293	8.33e-09	0.012	3.221	3.61e-08	0.000415	2.799	0.434	0.001	8.706	0.092
APOE/APOC1	19:45382675:G:A	0.039	1.282	2.77e-08	0.01	0.303	0.071243	0.044	1.294	1.39e-08	0.019	1.17	0.592
20p12.3	20:7413796:C:G	0.002	3.84	3.72e-09	0.011	3.913	6.1e-09	0.000272	2.904	0.368	0.001	2.547	0.606
TIAM1	21:32757131:T:C	0.001	4.666	3.37e-09	0.007	4.69	6.02e-09	0.000212	4.101	0.285
SCAF4	22:20168128:G:A	0.001	5.407	2.71e-08	0.005	6.222	1.02e-07	0.001	3.634	0.056	0.001	0.964	0.987
EUR = European American; AFR = African American; HIS = Hispanic American; chr = chromosome; pos = position; OA = other allele; EA = effect allele; EAF = effect allele frequency; OR = odds ratio; P = p-value; GWAS = genome-wide association study
*Build 37

## Sheet: 8 Clinical IHS
Supplemental Table 8: Clinical Ideal Health Score (IHS) Meta-Analysis & Ethnicity-specific GWAS Results
Gene	SNP(chr:pos:OA:EA)	Meta-analysis			AFR			EUR			HIS
		EAF	BETA	P	EAF	BETA	P	EAF	BETA	P	EAF	BETA	P
CELSR2	1:109817590:G:T	0.222	0.055	2.95e-25	0.251	0.042	0.005	0.218	0.056	2.89e-22	0.206	0.066	0.009
AK092251	1:214147564:C:CT	0.517	0.027	5.55e-09	0.759	0.016	0.315	0.478	0.028	1.24e-08	0.602	0.023	0.29
PCSK9	1:55505647:G:T	0.014	0.186	4.41e-23	0.003	0.373	0.002	0.016	0.181	8.55e-21	0.01	0.187	0.08
DOCK7	1:62980512:T:C	0.175	0.036	1.47e-08	0.083	0.051	0.095	0.187	0.033	1.07e-06	0.189	0.089	0.002
APOB	2:21267461:G:A	0.294	-0.04	2.41e-15	0.124	-0.057	0.004	0.319	-0.038	1.15e-12	0.274	-0.053	0.021
G6PC2/ABCB11	2:169763148:T:C	0.74	-0.036	5.51e-12	0.947	-0.045	0.128	0.706	-0.034	2.97e-10	0.822	-0.075	0.005
THADA/ABCG8/PLEKHH2	2:43712093:C:A	0.163	0.046	5.64e-12	0.314	0.026	0.082	0.144	0.052	2.97e-11	0.128	0.056	0.106
IRS1	2:227164437:C:T	0.685	-0.033	1.71e-11	0.909	0.006	0.814	0.648	-0.037	6.4e-13	0.781	0.016	0.54
PNKD	2:219115108:C:T	0.494	0.028	5.03e-09	0.129	0.059	0.004	0.545	0.024	1.01e-06	0.49	0.052	0.013
IGF2BP2	3:185503456:T:A	0.341	-0.034	2.83e-12	0.558	-0.026	0.064	0.314	-0.035	1.68e-11	0.282	-0.021	0.369
ADCY5	3:123065778:A:G	0.217	0.034	4.54e-10	0.151	0.052	0.005	0.225	0.031	1.13e-07	0.238	0.053	0.028
IFT80, SMC4	3:160130592:T:TTATC	0.532	0.027	6.21e-09	0.574	0.032	0.023	0.531	0.027	4.57e-08	0.441	0.004	0.866
PPARG	3:12392272:C:T	0.13	0.037	1.9e-08	0.172	0.028	0.109	0.125	0.039	9.86e-08	0.118	0.031	0.321
WFS1	4:6264629:CA:C	0.606	-0.033	5.82e-12	0.668	-0.058	7.43e-05	0.593	-0.03	7.91e-09	0.688	-0.03	0.203
WFS1	4:6265197:T:C	0.604	-0.033	1.41e-11	0.676	-0.057	0.000107	0.589	-0.03	1.29e-08	0.686	-0.028	0.227
SLC9B1	4:103880394:C:T	0.292	0.031	4.51e-08	0.376	0.052	0.003	0.278	0.031	3.05e-07	0.325	-0.03	0.273
5q11.2	5:55808475:C:T	0.715	-0.032	2.24e-10	0.518	-0.049	0.000163	0.742	-0.027	2.24e-06	0.732	-0.072	0.002
5q33.3	5:156390297:T:C	0.602	-0.025	1.94e-09	0.365	-0.034	0.012	0.629	-0.023	2.87e-07	0.702	-0.055	0.017
CDKAL1	6:20688121:T:A	0.259	-0.034	8.13e-11	0.205	-0.032	0.054	0.268	-0.034	1.45e-09	0.25	-0.033	0.165
PPT2-EGFL8	6:32131510:T:C	0.882	-0.042	2.94e-09	0.959	-0.085	0.011	0.869	-0.039	1.43e-07	0.925	-0.074	0.059
CDKAL1	6:20703952:A:G	0.268	-0.031	1.35e-09	0.242	-0.02	0.21	0.272	-0.032	7.5e-09	0.273	-0.036	0.125
RREB1/SSR1	6:7269548:A:G	0.197	0.033	1e-08	0.224	0.037	0.021	0.197	0.035	3.19e-08	0.13	-0.026	0.394
LPA	6:161005610:C:T	0.062	-0.053	2.85e-08	0.014	-0.054	0.344	0.07	-0.054	4.96e-08	0.043	-0.031	0.545
IFT80	3:160106781:C:T	0.532	0.027	7.96e-09	0.576	0.032	0.022	0.531	0.027	5.92e-08	0.442	0.003	0.877
DGKB/AGMO	7:15065983:A:AG	0.554	-0.033	1.35e-12	0.604	-0.07	7.95e-07	0.551	-0.028	1.47e-08	0.496	-0.026	0.226
JAZF1	7:28162674:C:T	0.44	0.028	8.95e-10	0.135	0.038	0.055	0.486	0.026	4.94e-08	0.377	0.051	0.017
SLC30A8	8:118185733:A:G	0.284	0.046	1.07e-20	0.097	0.051	0.024	0.31	0.045	3.51e-18	0.269	0.061	0.009
TRIB1	8:126486539:TTTG:T	0.721	0.037	2.79e-13	0.916	0.046	0.062	0.693	0.036	5.83e-12	0.737	0.038	0.105
NKX6-3	8:41508577:C:A	0.167	0.035	2.87e-08	0.056	0.034	0.292	0.182	0.035	1.99e-07	0.17	0.05	0.088
ABO	9:136151806:T:C	0.206	-0.048	7.78e-18	0.135	-0.024	0.207	0.218	-0.051	3.67e-18	0.177	-0.014	0.598
MTAP	9:22132076:A:G	0.177	0.046	3.45e-15	0.185	0.053	0.002	0.177	0.045	1.29e-12	0.159	0.04	0.162
GPSM1	9:139246739:G:A	0.719	-0.035	6.37e-12	0.757	-0.041	0.008	0.714	-0.037	2.12e-11	0.706	0.017	0.457
TCF7L2	10:114758349:C:T	0.292	-0.096	7.43e-87	0.295	-0.087	1.05e-09	0.293	-0.097	1.54e-73	0.27	-0.117	5.63e-07
CDC123	10:12250861:A:G	0.781	0.035	3.92e-09	0.726	0.033	0.062	0.79	0.033	3.24e-07	0.758	0.069	0.008
ANAPC16	10:73989184:T:C	0.04	-0.102	8.47e-09	0.014	-0.312	0.001	0.043	-0.096	2.44e-07	0.047	-0.052	0.525
HHEX	10:94460650:T:C	0.383	0.026	1.39e-08	0.238	0.026	0.096	0.404	0.028	2.47e-08	0.37	-0.001	0.966
MTNR1B	11:92708710:C:G	0.252	-0.047	9.11e-20	0.073	-0.057	0.024	0.278	-0.046	3.64e-17	0.228	-0.068	0.006
APO-cluster/BUD13/ZNF259	11:116623213:TA:T	0.82	0.047	2.08e-15	0.676	-0.001	0.966	0.846	0.06	8.11e-19	0.714	0.024	0.305
ABCC8	11:17415190:C:G	0.67	0.032	3.25e-11	0.916	0.038	0.116	0.637	0.033	9.49e-11	0.653	0.014	0.523
KCNQ1	11:2857297:G:A	0.546	0.028	6.27e-10	0.53	0.02	0.14	0.548	0.029	5.55e-09	0.555	0.033	0.112
RP11-264F23.3	12:4384844:T:G	0.016	0.201	5.78e-19	0.004	0.486	0.001	0.018	0.19	2.76e-16	0.008	0.372	0.017
HNF1A-AS1	12:121416650:A:C	0.301	-0.031	9.94e-10	0.118	-0.016	0.448	0.325	-0.03	1.06e-08	0.322	-0.055	0.018
KL/TOMM22P3/STARD13	13:33554773:C:G	0.178	-0.035	3.71e-09	0.219	-0.028	0.089	0.168	-0.037	1.98e-08	0.243	-0.023	0.358
14q12	14:27506350:A:G	0.001	-0.735	4.46e-08	0.004	-0.69	6.38e-07	0.000273	-1.445	0.008
FTO	16:53824226:A:G	0.38	-0.033	2.22e-14	0.137	-0.051	0.012	0.416	-0.033	5.14e-13	0.325	-0.021	0.345
C18orf8	18:21079939:T:G	0.448	-0.029	2.56e-08	0.468	-0.021	0.239	0.447	-0.029	2.31e-07	0.411	-0.047	0.058
APOE/APOC1	19:45412079:C:T	0.082	0.138	2.05e-65	0.105	0.166	4.61e-15	0.081	0.134	6.45e-51	0.049	0.127	0.008
LDLR	19:11191197:G:A	0.118	0.085	1.74e-34	0.135	0.102	1.76e-07	0.117	0.081	1.31e-26	0.107	0.108	0.001
TOP1/PLCG1/ZHX3	20:39760448:C:G	0.518	-0.029	1.23e-10	0.773	-0.002	0.901	0.48	-0.032	4.21e-11	0.565	-0.023	0.262
EUR = European American; AFR = African American; HIS = Hispanic American; chr = chromosome; pos = position; OA = other allele; EA = effect allele; EAF = effect allele frequency; P = p-value; GWAS = genome-wide association study

## Sheet: 9 Clinical BIH
Supplemental Table 9: Clinical Binary Ideal Health (BIH) Meta-Analysis & Ethnicity-specific GWAS Results
Gene	SNP(chr:pos:OA:EA)	Meta-analysis			AFR			EUR			HIS
		EAF	OR	P	EAF	OR	P	EAF	OR	P	EAF	OR	P
PCSK9	1:55505647:G:T	0.014	1.533	1.36e-23	0.003	1.677	0.05	0.016	1.533	3.28e-22	0.01	1.446	0.901
CELSR2	1:109817590:G:T	0.222	1.121	2.21e-17	0.251	1.07	0.078	0.218	1.127	7.24e-16	0.206	1.157	0.2
FLJ21820/GDF7/APOB	2:21293335:T:TAG	0.764	0.895	5.69e-15	0.399	0.9	0.003	0.812	0.902	6.66e-11	0.809	0.783	0.989
ABCG8	2:44074431:C:T	0.705	1.094	6e-12	0.865	1.167	0.002	0.679	1.084	4.47e-09	0.779	1.201	0.959
G6PC2/ABCB11	2:169767929:A:AT	0.29	0.912	7.13e-12	0.314	0.996	0.917	0.288	0.907	2.73e-11	0.263	0.803	0.609
LPA	6:161005610:C:T	0.062	0.843	2.74e-11	0.014	1.022	0.881	0.07	0.839	3.65e-11	0.043	0.804	0.218
GCK	7:44229068:C:T	0.175	0.89	7.22e-14	0.17	0.844	0.000255	0.175	0.896	1.14e-10	0.191	0.898	0.831
TRIB1/LINC00861	8:126488930:A:G	0.388	1.094	1.97e-13	0.092	1.174	0.011	0.433	1.088	4.59e-11	0.31	1.158	0.736
8q24.3	8:141113681:CAT:C	0.000394	4.437	2.06e-08	0.003	4.338	7.11e-08	4.6e-05	6.953	0.110198	NA	NA	NA
ABO	9:136154168:T:C	0.206	0.9	4.41e-13	0.135	0.993	0.885	0.218	0.887	2.19e-14	0.177	0.975	0.117
TCF7L2	10:114758349:C:T	0.292	0.882	2.14e-22	0.295	0.869	0.000193	0.293	0.882	5.16e-19	0.27	0.918	0.337
MTNR1B	11:92708710:C:G	0.252	0.909	2.69e-12	0.073	0.905	0.143	0.278	0.914	2.06e-10	0.228	0.833	0.218
APO-cluster/BUD13/ZNF259	11:116623213:TA:T	0.82	1.11	2.89e-11	0.676	1.04	0.28	0.846	1.138	1.27e-12	0.714	1.015	0.463
LDLR	19:11192193:A:T	0.133	1.22	4.43e-33	0.207	1.219	5.38e-06	0.121	1.222	2e-27	0.159	1.179	0.02
APOE	19:45412079:C:T	0.082	1.443	1.66e-82	0.105	1.495	2.52e-15	0.081	1.441	1.83e-68	0.049	1.249	0.238
ZHX3	20:39949954:G:T	0.443	0.925	2.48e-09	0.708	0.953	0.228	0.403	0.92	5.22e-09	0.505	0.948	0.084
EUR = European American; AFR = African American; HIS = Hispanic American; chr = chromosome; pos = position; OA = other allele; EA = effect allele; EAF = effect allele frequency; OR = odds ratio; P = p-value; GWAS = genome-wide association study

[truncated: 11 more sheets: 10 Behavioral IHS, 11 Behavioral BIH, 12 SNP Gene Associations, 13 PheWAS UKB MVP PRS, 14 PheWAS 17 MVP AFR, 15 PheWAS 17 MVP HIS, 16 PheWAS 17 MVP META, 17 Logistic Regression, 18 Cox Regression GWAS, 19 MR, 20 PheWAS 17 MVP EUR]
